# Supplementary material for: Are the Growth Standards of the World Health Organization Valid for Spanish Children? The SONEV Study
Source: Front Pediatr. 2021 Aug 16;9:700748. doi: 10.3389/fped.2021.700748 (PMC8418137; doi:10.3389/fped.2021.700748)
Supplement: Supplementary file 2 [file Data_Sheet_2.xls]

## Sheet: Hoja1
Valencian Community Reference (2021)
		Height			Height			Weight			Weight			BMI			BMI
	Boys			Girls			Boys			Girls			Boys			Girls
Year	L	M	S	L	M	S	L	M	S	L	M	S	L	M	S	L	M	S
6	1.77424	121.866	0.0349688	3.7227	118.048	0.0426304	-0.20831	23.8359	0.147437	-1.77048	23.0407	0.167528	2.60365	15.883	0.0805301	2.74225	16.0221	0.0804183
7	1.6991	126.373	0.0353985	3.31258	125.02	0.0420461	-0.0809721	26.9469	0.150456	-1.32199	26.2682	0.174889	2.33722	16.2623	0.0868449	2.45319	16.4032	0.086094
8	1.61838	131.489	0.036384	2.95732	130.967	0.0415464	0.0558174	30.6113	0.152981	-0.789238	29.889	0.182825	2.022	16.6798	0.0940673	2.14267	16.8227	0.0922976
9	1.53245	137.489	0.038355	2.64395	137.254	0.0411103	0.201446	34.7555	0.154318	-0.21184	33.9044	0.188991	1.68642	17.1359	0.102029	1.81209	17.2813	0.0987272
10	1.4416	143.877	0.0413356	2.36363	144.248	0.040724	0.355406	38.9572	0.154151	0.288054	38.3878	0.190148	1.33164	17.6314	0.109975	1.4626	17.78	0.10469
11	1.34609	149.835	0.0445385	2.11005	150.583	0.0403775	0.517268	42.9287	0.151371	0.609228	43.0778	0.184754	0.958653	18.1671	0.116292	1.09517	18.32	0.109627
12	1.24614	155.512	0.0463179	1.87855	155.426	0.0400635	0.686663	46.876	0.145278	0.639062	47.4217	0.173689	0.568301	18.7445	0.119165	0.710627	18.9029	0.111927
13	1.14193	161.202	0.0461369	1.66559	158.826	0.0397768	0.863271	50.8584	0.137361	0.369504	51.0276	0.15877	0.161329	19.3653	0.118437	0.309717	19.5301	0.110578
14	1.03362	166.613	0.0447154	1.46841	161.198	0.0395132	1.04681	54.8248	0.130829	0.0402313	53.9096	0.142595	-0.261611	20.0316	0.115736	-0.106924	20.2039	0.106029
15	0.921384	170.885	0.0426521	1.28485	162.872	0.0392693	1.23702	58.2918	0.127434	-0.0686955	56.3776	0.130637	-0.699937	20.746	0.113045	-0.538722	20.9266	0.0991967
16	0.805336	172.9	0.0405942	1.11313	164.177	0.0390425	1.43368	60.6135	0.125862	0.12659	58.781	0.123883	-1.15313	21.5112	0.111072	-0.985162	21.7008	0.0912378
17	0.685604	173.289	0.0390549	0.951833	165.353	0.0388307	1.63659	62.6912	0.124188	0.485376	61.6422	0.119919	-1.62071	22.3302	0.109926	-1.44578	22.5297	0.0828311
